# Supplementary material for: The Recruitment of the Recalcitrant-Seeded Cryptocarya alba (Mol.) Looser, Established via Direct Seeding Is Mainly Affected by the Seed Source and Forest Cover
Source: Plants (Basel). 2022 Oct 29;11(21):2918. doi: 10.3390/plants11212918 (PMC9658434; doi:10.3390/plants11212918)
Supplement: Supplementary file 1 [file plants-11-02918-s001.zip]

Archive with 1 entries (1 files):
- plants-1871748-supplementary.pdf
